# Supplementary material for: The Effects of Fecal Microbial Transplantation on the Symptoms in Autism Spectrum Disorder, Gut Microbiota and Metabolites: A Scoping Review
Source: Microorganisms. 2025 May 31;13(6):1290. doi: 10.3390/microorganisms13061290 (PMC12195398; doi:10.3390/microorganisms13061290)
Supplement: Supplementary file 1 [file microorganisms-13-01290-s001.zip]

Archive with 1 entries (1 files):
- microorganisms-3623251-supplementary.pdf
